# Supplementary material for: Metabolomic and Pharmacological Approaches for Exploring the Potential of Tanacetum parthenium L. Root Culture as a Source of Bioactive Phytochemicals
Source: Int J Mol Sci. 2025 Jul 25;26(15):7209. doi: 10.3390/ijms26157209 (PMC12346442; doi:10.3390/ijms26157209)
Supplement: Supplementary file 1 [file ijms-26-07209-s001.zip]

Archive with 1 entries (1 files):
- ijms-3740530-Supplementary Materials.pdf
